# Supplementary material for: Immunopeptidomics-based identification of naturally presented non-canonical circRNA-derived peptides
Source: Nat Commun. 2024 Mar 15;15:2357. doi: 10.1038/s41467-024-46408-3 (PMC10943130; doi:10.1038/s41467-024-46408-3)
Supplement: Supplementary file 4 — Supplementary Data 1 [file 41467_2024_46408_MOESM4_ESM.xlsx]

## Sheet: Suppl. Data  1
Supplementary Data 1. CircRNA-derived peptides, overlapping the BSJ encoding region, detected in T1185B upon MG312 and IFNγ treatments.
Gene ID	circRNAs frame	Infinite translation candidate	Peptide Sequence	Peptide	Length (AA)	NetMHCpan - 4.1 Binder/Best Allele	BSJ context (3'Exon -> Peptide [BSJ] <- 5'Exon)	Previous NewAnce (DDA) sequence detection
ABI1	hsa_circ_0018005_0	FALSE	SLPSIISHR	SLPSIISHR	9	HLA-A68:01	MYSSCWISKPLSFGEW->SLPSIISH[R]<-RNKRSRENEVQAAARRGWRGAGES	FALSE
ANXA6	hsa_circ_0074614_0	TRUE	VQDLIADLK	VQDLIADLK	9	no_binder	VVLLQGTREEDDVVSEDLVQQD->V[QD]LIADLK<-YELTGKFERLIVGLMRP	TRUE
CBLL1	hsa_circ_0081903_0	FALSE	DTFFGTFR	DTFFGTFR	8	HLA-A68:01	GMTVKGVSCLQISEDFL->DTFFGTF[R]<-RI	TRUE
CDC73	hsa_circ_0111569_0	TRUE	TTENIPVVR	TTENIPVVR	9	HLA-A68:01	KEETEGFKIDTMGTYHGMTLKSV->[TT]ENIPVVR<-RPDRKDLLGYLNGEAS	FALSE
			TTENIPVVRR	TTENIPVVRR	10	HLA-A68:01	KEETEGFKIDTMGTYHGMTLKSV->[TT]ENIPVVRR<-PDRKDLLGYLNGEAS	TRUE
CTNNB1	hsa_circ_0003137_1	FALSE	RVFEVYHTTVLK	RVFEVYHTTVLK	12	HLA-A68:01	MATKKA->[R]VFEVYHTTVLK<-IQRGQWLLKLI	TRUE
	hsa_circ_0004030_1	FALSE					SWMGCLQVTAISWPGLILTCKSSF->[R]VFEVYHTTVLK<-IQRGQWLLKLI
CTSB	hsa_circ_0083355_2	FALSE	GVFRPMESSLR	GVFRPM(Ox)ESSLR	11	HLA-A68:01	CTGTMATVSHHQRDQRPGLLWLLL->[G]VFRPMESSLR<-GLGLQYLVCIDDWQ	FALSE
				GVFRPMESSLR
	hsa_circ_0083357_1	FALSE	STMSTNGIPRGR	STM(Ox)STNGIPRGR	12	HLA-A68:01	GAGPLSIPCRMSW->STMSTNGIPRG[R]<-GRGREGT	TRUE
				STMSTNGIPRGR
			STNGIPRGR	STNGIPRGR	9	HLA-A68:01	GAGPLSIPCRMSWSTM->STNGIPRG[R]<-GRGREGT	TRUE
FAM20B	hsa_circ_0005977_1	FALSE	GTVEGASVKK	GTVEGASVKK	10	HLA-A68:01	RFVNLRTEIKPVATEQLLSTFLTV->[G]TVEGASVKK<-WTNVYNHGISLLTIT	FALSE
	hsa_circ_0015414_2	FALSE					TAITMRAFKMMKALVCSSFLIMPK->[G]TVEGASVKK<-WTNVYNHGISLLTIT
GAS7	hsa_circ_0042080_0	FALSE	EAWNGPPSAGR	EAWNGPPSAGR	11	HLA-A68:01	WERPSSSPGIPASPGSHRSSLPPT->[E]AWNGPPSAGR<-RKPDGHPSTWLAEL	TRUE
KIAA0226	hsa_circ_0068719_1	FALSE	SITGLSVTR	SITGLSVTR	9	HLA-A68:01	MVAWSGFAGTCRAS->SITGLSVT[R]<-REHWQLLGNLKTTVEGLVSTNSPN	FALSE
			SSITGLSVTR	SSITGLSVTR	10	HLA-A68:01	MVAWSGFAGTCRA->SSITGLSVT[R]<-REHWQLLGNLKTTVEGLVSTNSPN	TRUE
LIN9	hsa_circ_0016709_0	FALSE	EIYSNNVNTR	EIYSNNVNTR	10	HLA-A68:01	ADVSQFKDLPDEIPLPLVIGTKVT->[E]IYSNNVNTR<-	TRUE
LINC00221	hsa_circ_0101415_1	FALSE	EAAAAFRFPR	EAAAAFRFPR	10	HLA-A68:01	MPARSWLG->EAAAAFRFP[R]<-DFCVCAHIDVPTLCPSQ	TRUE
	hsa_circ_0101416_0	FALSE					MPARSWLG->EAAAAFRFP[R]<-M
MFSD12	hsa_circ_0048493_0	FALSE	AMGPGPPAA	AM(Ox)GPGPPAA	9	HLA-A02:01	MRRWSSRHS->[A]MGPGPPAA<-GAAPSPRPLSLVARLS	FALSE
				AMGPGPPAA
NDUFA8	hsa_circ_0088356_2	FALSE	EVTKVKTDR	EVTKVKTDR	9	HLA-A68:01	TKKLTYVTWQLFYTISCPLKFLK->[EV]TKVKTDR<-PLPENPYHSRPRPDPS	FALSE
NOD1	hsa_circ_0079703_1	FALSE	VPAPPSLTR	VPAPPSLTR	9	HLA-A68:01	MTTSRPKMRRLC->VPAPPSLT[R]<-GCAE	TRUE
PAFAH1B2	hsa_circ_0095083_1	FALSE	STTDLFWTVK	STTDLFWTVK	10	HLA-A68:01	MENWRILSL->[S]TTDLFWTVK<-TKSLMYCSWETPWCS	TRUE
PKNOX1	hsa_circ_0061852_2	FALSE	QTPFAFHPR	QTPFAFHPR	9	HLA-A68:01	VVTPQGQVVTQTLSPGTIRIQNS->[QT]PFAFHPR<-	TRUE
	hsa_circ_0116109_2	FALSE					KTKMNSETLLSGEPGSPYSPVQS->[QT]PFAFHPR<-
	hsa_circ_0116112_2	FALSE					TPVNMNVDSLQSLSSDGATLAVQ->[QT]PFAFHPR<-
PTP4A2	hsa_circ_0011336_1	FALSE	DAVQFIRQR	DAVQFIRQR	9	HLA-A68:01	APVLVALALIECGMKYE->DAVQFIR[Q]R<-RRELVPAARAAVVVAARSAGL	FALSE
PTPRG	hsa_circ_0066402_0	FALSE	NTASMAGGFLLR	NTASM(Ox)AGGFLLR	12	HLA-A68:01	MAQRAL->NTASMAGGFLL[R]<-HVTSCMEAWPVSSPALFVPSQPAP	TRUE
	hsa_circ_0066406_0	FALSE					MAQRAL->NTASMAGGFLL[R]<-CLWS
	hsa_circ_0124401_0	FALSE					MAQRAL->NTASMAGGFLL[R]<-YYRTCSD
	hsa_circ_0066402_0	FALSE		NTASMAGGFLLR			MAQRAL->NTASMAGGFLL[R]<-HVTSCMEAWPVSSPALFVPSQPAP
	hsa_circ_0066406_0	FALSE					MAQRAL->NTASMAGGFLL[R]<-CLWS
	hsa_circ_0124401_0	FALSE					MAQRAL->NTASMAGGFLL[R]<-YYRTCSD
RFWD2	hsa_circ_0015364_0	FALSE	DLYNGSSIVSR	DLYNGSSIVSR	11	HLA-A68:01	YNSVRPLATLSYAS->DLYNGSSIVS[R]<-QRNSLGIIAR	TRUE
	hsa_circ_0015366_0	FALSE					YNSVRPLATLSYAS->DLYNGSSIVS[R]<-NHMQPNYRFLWNSSRLQEEIRESN
	hsa_circ_0111261_0	FALSE					YNSVRPLATLSYAS->DLYNGSSIVS[R]<-K
	hsa_circ_0111262_1	FALSE					YNSVRPLATLSYAS->DLYNGSSIVS[R]<-TSGTMMNRSGDSGAS
SAE1	hsa_circ_0051662_2	FALSE	ILAQEIVKV	ILAQEIVKV	9	HLA-A02:01	MAPVCAVVGG->ILAQEIV[KV]<-LLLRDGPSVCGGWRDFGTGNCEG	FALSE
STAT3	hsa_circ_0043818_1	TRUE	TIYEESSSFFR	TIYEESSSFFR	11	HLA-A68:01	SIAASCKSRMFSIS->TIYEESSSFF[R]<-VSGAAAAQTGRGSRGFRRRSRGNK	TRUE
	hsa_circ_0106859_1	FALSE					SIAASCKSRMFSIS->TIYEESSSFF[R]<-MAQWNQLQQLDTRYLEQLHQLYSD
TUBG1	hsa_circ_0000766_0	FALSE	TTGPADSPR	TTGPADSPR	9	HLA-A68:01	TTQRTSTCRNMEEELA->TTGPADSP[R]<-EKRSMRTFLTS	FALSE
ZNF17	hsa_circ_0109963_2	FALSE	EVVGMEPRMR	EVVGMEPRMR	10	HLA-A68:01	MNLT->[EV]VGMEPRMR<-RHLPSNVFL	FALSE
Note: Intersection between Fragpipe and Spectronaut was sequence based. Table represents all peptides detected in Fragpipe, no matter if they were detected in modified or unmodified versions in Spectronaut. Amino acids spanning the BSJ are represented within squared brackets and bold font.
