# Supplementary material for: Immunopeptidomics-based identification of naturally presented non-canonical circRNA-derived peptides
Source: Nat Commun. 2024 Mar 15;15:2357. doi: 10.1038/s41467-024-46408-3 (PMC10943130; doi:10.1038/s41467-024-46408-3)
Supplement: Supplementary file 5 — Supplementary Data 2 [file 41467_2024_46408_MOESM5_ESM.xlsx]

## Sheet: Suppl. Data 2
Supplementary Data 2. GOBP, GOCC and KEGG presentation enrichment analysis of differentially presented peptides upon IFNγ treatment. Two-sided Wilcoxon-Mann-Whitney test, 1D annotation enrichment, IFNγ versus Control, using Student’s t-test difference and a Benjamini-Hochberg FDR threshold value of 1E-4 (FDR=0.02 for HLA-alleles).
Annotation type	Annotation type	Size	Score	P value	Benj. Hoch. FDR
GOBP name	positive regulation of mesenchymal cell proliferation	39	0.463079	5.65425e-07	9.19142e-05
GOBP name	response to type I interferon	80	0.444095	6.77275e-12	1.145e-08
GOBP name	cellular response to type I interferon	77	0.43882	2.86918e-11	4.04219e-08
GOBP name	type I interferon-mediated signaling pathway	77	0.43882	2.86918e-11	3.46474e-08
Keywords	Antiviraldefense	84	0.420435	2.80684e-11	5.64174e-09
GOBP name	negative regulation of innate immune response	54	0.411094	1.75742e-07	3.62329e-05
GOBP name	regulation of type I interferon-mediated signaling pathway	58	0.400277	1.36258e-07	3.03103e-05
GOBP name	negative regulation of viral reproduction	64	0.395187	4.63744e-08	1.30668e-05
GOBP name	defense response to virus	121	0.385834	2.42663e-13	1.02561e-09
GOCC name	ER to Golgi transport vesicle membrane	72	0.343167	4.85574e-07	3.24192e-05
GOBP name	interferon-gamma-mediated signaling pathway	83	0.325879	2.9174e-07	5.13767e-05
KEGG name	Antigen processing and presentation	123	0.30665	4.42251e-09	1.14985e-06
GOBP name	negative regulation of defense response	109	0.285869	2.58373e-07	4.74788e-05
GOBP name	response to virus	201	0.232226	1.45945e-08	5.14032e-06
GOBP name	negative regulation of multicellular organismal process	263	0.187975	1.64e-07	3.46573e-05
GOBP name	regulation of innate immune response	411	0.180133	4.2976e-10	3.30251e-07
GOBP name	cytokine-mediated signaling pathway	372	0.173753	9.68845e-09	4.09482e-06
GOBP name	response to cytokine stimulus	697	0.131876	3.70876e-09	1.84413e-06
GOBP name	cellular response to cytokine stimulus	565	0.130672	1.26869e-07	2.89844e-05
GOCC name	cell-substrate adherens junction	879	0.114024	1.26147e-08	2.38628e-06
GOCC name	focal adhesion	878	0.11381	1.36685e-08	2.21626e-06
GOCC name	cell-substrate junction	887	0.113673	1.21272e-08	2.75288e-06
Keywords	Isopeptidebond	922	0.111398	1.29784e-08	9.78246e-07
GOBP name	protein targeting	862	0.103548	3.03912e-07	5.2428e-05
GOCC name	endoplasmic reticulum part	1047	0.0996365	6.77031e-08	6.98573e-06
GOBP name	intracellular protein transport	1280	0.0971843	7.69896e-09	3.42523e-06
GOBP name	negative regulation of response to stimulus	1039	0.0954561	2.57296e-07	4.83316e-05
GOCC name	adherens junction	990	0.0951653	5.10629e-07	3.2198e-05
GOBP name	immune system process	1641	0.0909443	1.51278e-09	7.99219e-07
GOBP name	regulation of apoptosis	1463	0.0900945	1.28792e-08	4.7334e-06
GOBP name	regulation of programmed cell death	1489	0.0857985	4.77596e-08	1.3023e-05
GOCC name	ribonucleoprotein complex	1341	0.083416	4.12861e-07	2.92873e-05
GOCC name	intracellular part	13936	0.077886	1.9035e-08	2.70059e-06
GOBP name	negative regulation of biological process	4272	0.0768273	1.01282e-13	8.5614e-10
GOBP name	protein transport	1921	0.0762718	5.6551e-08	1.49383e-05
GOBP name	establishment of protein localization	2011	0.0758103	3.71874e-08	1.16424e-05
GOCC name	cytoplasm	6331	0.0732695	4.63914e-15	5.26542e-12
GOBP name	intracellular transport	2109	0.0723572	8.29886e-08	2.06324e-05
GOBP name	positive regulation of metabolic process	2503	0.0716661	1.19164e-08	4.57862e-06
GOBP name	positive regulation of cellular metabolic process	2331	0.0688211	1.05543e-07	2.47822e-05
GOBP name	negative regulation of cellular process	3972	0.0679282	1.33159e-10	1.407e-07
GOBP name	positive regulation of macromolecule metabolic process	2287	0.0673946	2.39576e-07	4.60258e-05
GOBP name	cellular response to stress	2115	0.0673189	5.93702e-07	9.46899e-05
GOBP name	establishment of localization in cell	2557	0.0671164	7.22807e-08	1.85148e-05
Keywords	Ublconjugation	1979	0.0660893	1.88731e-06	7.58699e-05
Keywords	Directproteinsequencing	3974	0.0642736	1.20968e-09	1.45887e-07
GOCC name	organelle	11469	0.0636927	4.20348e-10	1.59032e-07
Keywords	Cytoplasm	6178	0.0631906	1.70526e-11	5.14136e-09
GOCC name	macromolecular complex	6291	0.0621528	3.13376e-11	1.77841e-08
Keywords	Phosphoprotein	9856	0.0599546	1.98909e-10	2.99855e-08
GOCC name	cytosol	4447	0.0598454	4.41688e-09	1.25329e-06
GOBP name	positive regulation of biological process	4486	0.0583394	9.73065e-09	3.91682e-06
GOBP name	establishment of localization	4073	0.0576021	3.96262e-08	1.15504e-05
GOBP name	transport	3915	0.0568189	8.942e-08	2.15962e-05
Keywords	Nucleus	6410	0.0561441	1.7753e-09	1.78418e-07
GOBP name	regulation of metabolic process	6205	0.0548364	5.08901e-09	2.38986e-06
Keywords	Acetylation	6414	0.0542432	6.09969e-09	5.25445e-07
GOCC name	nuclear part	6085	0.0523694	2.6805e-08	3.38041e-06
GOBP name	regulation of cellular process	8894	0.0520835	1.59086e-08	5.37901e-06
GOBP name	regulation of macromolecule metabolic process	5267	0.051121	1.4693e-07	3.18462e-05
GOCC name	organelle part	10112	0.0501907	1.29416e-07	1.22406e-05
GOCC name	intracellular organelle	10392	0.0500565	1.91217e-07	1.55022e-05
GOCC name	intracellular organelle part	10031	0.0500161	1.31593e-07	1.1489e-05
GOBP name	regulation of cellular metabolic process	5700	0.0483768	4.01249e-07	6.65051e-05
GOBP name	regulation of biological process	9223	0.0474267	3.11592e-07	5.26778e-05
Keywords	Signal	1251	-0.0844263	6.88557e-07	3.77455e-05
Keywords	Mitochondrion	1006	-0.102308	5.33428e-08	3.57397e-06
GOCC name	mitochondrial part	877	-0.110908	3.20667e-08	3.63957e-06
GOCC name	organelle inner membrane	487	-0.135511	3.40299e-07	2.57493e-05
GOCC name	mitochondrial inner membrane	442	-0.138292	6.86193e-07	4.0991e-05
Keywords	Mitochondrioninnermembrane	287	-0.170467	7.176e-07	3.60594e-05
Keywords	Transitpeptide	371	-0.209355	5.11513e-12	3.08442e-09
Keywords	Iron-sulfur	68	-0.338418	1.41351e-06	6.08818e-05
Keywords	4Fe-4S	54	-0.379989	1.3784e-06	6.39364e-05
GOBP name	peptidyl-cysteine modification	36	-0.479433	6.47042e-07	9.94444e-05
Keywords	Antimicrobial	38	-0.493496	1.42003e-07	8.56279e-06
GOBP name	sequestering of metal ion	35	-0.502817	2.65376e-07	4.77282e-05
GOBP name	positive regulation of inflammatory response	30	-0.545644	2.32361e-07	4.56778e-05
GOBP name	leukocyte aggregation	20	-0.710667	3.77271e-08	1.13896e-05
GOBP name	sequestering of zinc ion	19	-0.748236	1.64696e-08	5.35452e-06
GOBP name	peptidyl-cysteine S-nitrosylation	23	-0.758703	3.02463e-10	2.8408e-07
GOBP name	protein nitrosylation	23	-0.758703	3.02463e-10	2.55672e-07
GOBP name	peptidyl-cysteine S-trans-nitrosylation	20	-0.792591	8.49822e-10	5.98628e-07
GOBP name	regulation of integrin biosynthetic process	14	-0.805165	1.83219e-07	3.6875e-05
GOBP name	defense response to fungus	21	-0.886593	2.03235e-12	5.72649e-09
GOBP name	response to fungus	21	-0.886593	2.03235e-12	4.29487e-09
GOBP name	chronic inflammatory response	15	-0.905324	1.27876e-09	8.3149e-07
GOBP name	leukocyte migration involved in inflammatory response	15	-0.905324	1.27876e-09	7.72098e-07
GOBP name	neutrophil aggregation	15	-0.905324	1.27876e-09	7.20625e-07
Best HLA Binder Allele molecule	HLA-A02:01	1733	0.0671707	4.83286e-06	4.83286e-06
Best HLA Binder Allele molecule	HLA-A68:01	12354	-0.222558	2.12686e-91	4.96267e-91
Best HLA Binder Allele molecule	HLA-B13:02	304	0.48162	4.84106e-47	8.47186e-47
Best HLA Binder Allele molecule	HLA-B40:01	384	0.930649	9.70493e-214	6.79345e-213
Best HLA Binder Allele molecule	HLA-C03:04	251	0.754749	8.29381e-94	2.90284e-93
Best HLA Binder Allele molecule	HLA-C06:02	73	0.713567	5.94238e-26	6.93278e-26
