# Supplementary material for: Immunopeptidomics-based identification of naturally presented non-canonical circRNA-derived peptides
Source: Nat Commun. 2024 Mar 15;15:2357. doi: 10.1038/s41467-024-46408-3 (PMC10943130; doi:10.1038/s41467-024-46408-3)
Supplement: Supplementary file 6 — Supplementary Data 3 [file 41467_2024_46408_MOESM6_ESM.xlsx]

## Sheet: Suppl. Data 3
Supplementary Data 3. KEGG and GOBP presentation enrichment analysis of differentially presented peptides upon MG132 treatment. Two-sided Wilcoxon-Mann-Whitney test, 1D annotation enrichment, 1D annotation enrichment, MG132 versus Control, using Student’s t-test difference and a Benjamini-Hochberg FDR threshold value of 1E-4 (FDR=0.02 for HLA-alleles).
Annotation type	Annotation name	Size	Score	P value	Benj. Hoch. FDR
KEGG name	Proteasome	93	0.324552	6.57792e-08	8.51841e-06
Keywords	Proteasome	104	0.316813	2.48381e-08	3.73192e-06
KEGG name	Ribosome	188	0.307487	4.12065e-13	1.06725e-10
GOBP name	'de novo' protein folding	128	0.280647	4.41442e-08	1.83419e-05
Keywords	Ribosomalprotein	249	0.251207	1.02853e-11	6.18144e-09
GOBP name	translational termination	255	0.242865	2.8556e-11	3.955e-08
GOBP name	cellular protein complex disassembly	303	0.232522	4.15794e-12	8.63812e-09
GOBP name	protein complex disassembly	309	0.229959	4.47515e-12	7.4377e-09
GOBP name	translational elongation	274	0.227993	9.78069e-11	1.01597e-07
GOBP name	cellular macromolecular complex disassembly	351	0.219882	1.89104e-12	7.85729e-09
GOBP name	macromolecular complex disassembly	357	0.217891	1.97366e-12	5.46705e-09
GOBP name	viral transcription	286	0.215403	4.3026e-10	2.97955e-07
GOBP name	cotranslational protein targeting to membrane	250	0.199087	6.60042e-08	2.49316e-05
GOBP name	SRP-dependent cotranslational protein targeting to membrane	250	0.199087	6.60042e-08	2.38476e-05
GOBP name	viral infectious cycle	319	0.190551	5.70883e-09	2.63557e-06
GOBP name	establishment of protein localization in endoplasmic reticulum	259	0.186561	2.59884e-07	8.30629e-05
GOBP name	protein targeting to ER	259	0.186561	2.59884e-07	7.99865e-05
Keywords	Ribonucleoprotein	458	0.146707	9.01221e-08	1.08327e-05
GOBP name	ncRNA metabolic process	512	0.13966	7.90085e-08	2.73567e-05
GOBP name	catabolic process	1600	0.0922347	1.94186e-09	1.07579e-06
GOBP name	cellular catabolic process	1442	0.0875902	5.12115e-08	2.02651e-05
GOBP name	primary metabolic process	7500	0.0707712	1.14209e-12	9.49073e-09
GOBP name	RNA biosynthetic process	2375	0.0677359	2.05197e-07	6.82075e-05
GOBP name	RNA metabolic process	3422	0.0666005	5.27963e-09	2.58081e-06
GOBP name	metabolic process	8258	0.0664525	5.43904e-11	6.45692e-08
GOBP name	cellular nitrogen compound metabolic process	4777	0.0645545	4.80406e-10	3.0709e-07
GOBP name	cellular metabolic process	7723	0.0642327	1.27852e-10	1.1805e-07
GOBP name	nitrogen compound metabolic process	4894	0.063408	7.84139e-10	4.65442e-07
GOBP name	macromolecule metabolic process	6595	0.0633458	1.59024e-10	1.32149e-07
GOBP name	nucleobase-containing compound metabolic process	4413	0.0623422	3.71725e-09	1.93065e-06
GOBP name	nucleic acid metabolic process	4076	0.062299	8.13673e-09	3.55875e-06
GOBP name	cellular macromolecule metabolic process	6364	0.0619975	4.10085e-10	3.09801e-07
Keywords	Nucleus	5516	0.0584923	6.54289e-09	1.31076e-06
Keywords	Membrane	3851	-0.0705651	1.34254e-10	4.03433e-08
Best HLA Binder Allele molecule	HLA-A02:01	1284	-0.295232	4.32611e-68	3.02828e-67
Best HLA Binder Allele molecule	HLA-A68:01	10807	0.200888	1.55981e-60	5.45932e-60
Best HLA Binder Allele molecule	HLA-B13:02	205	-0.40757	1.11799e-23	2.60863e-23
Best HLA Binder Allele molecule	HLA-C03:04	267	0.12122	0.000681783	0.000954496
