# Supplementary material for: Immunopeptidomics-based identification of naturally presented non-canonical circRNA-derived peptides
Source: Nat Commun. 2024 Mar 15;15:2357. doi: 10.1038/s41467-024-46408-3 (PMC10943130; doi:10.1038/s41467-024-46408-3)
Supplement: Supplementary file 8 — Supplementary Data 5 [file 41467_2024_46408_MOESM8_ESM.xlsx]

## Sheet: Suppl. Data 5
Supplementary Data 5. HLA-II circRNA-derived peptides, overlapping the BSJ encoding region, detected in the lung cohort (eight patients with matching healthy tissue) through DDA-DIA FragPipe Analysis with group-specific FDR calculation.
Gene ID	circRNAs_frame	Infinite translation candidate	Peptide Sequence	Length (AA)	NetMHCpan - 4.1 Cohort Binder	BSJ context (3'Exon -> Peptide [BSJ] <- 5'Exon)	Healthy detection (#Patients)	Tumor detection (#Patients)	circRNA TCGA/GTEx pass filter
LDLR	hsa_circ_0049380_1	TRUE	KPRAIVVDPVHGFQ	14	TRUE	GVKRKTLFRENGS->KPRAIVVDPVH[G]FQ<-CNSSTCIPQLWACDNDPDCEDG	1	1	FALSE
RBM10	hsa_circ_0090380_0	TRUE	TADAGYAILEKKASQG	16	TRUE	SSLRDDERRESA->TADAGYAILEK[KA]SQG<-GEGTWATSEEPPVDYSYYQQ	1	1	FALSE
Note: Amino acids spanning the BSJ are represented within squared brackets and bold font. Prediction of best binder allele molecule among patients where peptides were detected by MS is detailed in Suppl. Data 6.
